# Supplementary material for: Gold Nanoparticles Affect Pericyte Biology and Capillary Tube Formation
Source: Pharmaceutics. 2021 May 17;13(5):738. doi: 10.3390/pharmaceutics13050738 (PMC8156556; doi:10.3390/pharmaceutics13050738)
Supplement: Supplementary file 1 [file pharmaceutics-13-00738-s001.zip]

Archive with 1 entries (1 files):
- pharmaceutics-1213886-supplementary.pdf
